# Supplementary material for: Creation of Artificial Luciferase 60s from Sequential Insights and Their Applications to Bioassays
Source: Sensors (Basel). 2023 Jul 13;23(14):6376. doi: 10.3390/s23146376 (PMC10384629; doi:10.3390/s23146376)
Supplement: Supplementary file 1 [file sensors-23-06376-s001.zip]

Archive with 1 entries (1 files):
- sensors-2466058-supplementary.pdf
